# Supplementary material for: Renewing Interest in Zeolites as Adsorbents for Capture of Cationic Dyes from Aqueous and Ethanolic Solutions: A Simulation-Based Insight into the Efficiency of Dye Adsorption in View of Wastewater Treatment and Valorization of Post-Sorption Materials
Source: Molecules. 2024 Jun 21;29(13):2952. doi: 10.3390/molecules29132952 (PMC11243570; doi:10.3390/molecules29132952)
Supplement: Supplementary file 1 [file molecules-29-02952-s001.zip]

Archive with 1 entries (1 files):
- molecules-3050345-supplementary.pdf
